# Supplementary material for: The Algal Symbiont Modifies the Transcriptome of the Scleractinian Coral Euphyllia paradivisa during Heat Stress
Source: Microorganisms. 2019 Aug 12;7(8):256. doi: 10.3390/microorganisms7080256 (PMC6723837; doi:10.3390/microorganisms7080256)
Supplement: Supplementary file 1 [file microorganisms-07-00256-s001.zip]

Archive with 2 entries (2 files):
- Meron et al_microorganisms_SI_proofed2.docx
- S Tables_revised.xlsx
