# Supplementary material for: The Algal Symbiont Modifies the Transcriptome of the Scleractinian Coral Euphyllia paradivisa during Heat Stress
Source: Microorganisms. 2019 Aug 12;7(8):256. doi: 10.3390/microorganisms7080256 (PMC6723837; doi:10.3390/microorganisms7080256)
Supplement: Supplementary file 1 [file microorganisms-07-00256-s001.zip › S Tables_revised.xlsx]

## Sheet: S2
Table S2 – Summary of identified environmental stress genes in the treatments. Indicated in the table: the HS annotation, fold change of the four treatments (28/31: temperature of exposure in 0C, AS ; apo-symbiotic polyps, S: symbiotic polyps, in yellow: treatments that follow the trend in the literature), annotated protein name, the trend in the literature (up/down-regulated), correlation (purpl…
environmental stress gene	HS code	28B	31B	28S	31S	protein name	trend in literature	correlation	follow the trend
heat shock protein	NP_008962.1	-1.67556	-1.75177	-5.00636	4.04	Heat shock factor 2-binding protein	up		S
	NP_001528.1			-1.5645		Heat shock factor-binding protein 1
	NP_002148.1			-5.67408	-5.67	10 kDa heat shock protein, mitochondrial
	XP_005246575.1			-35.0539	-35.05	Heat shock 60kDa protein 1 (Chaperonin)
	NP_001531.1				1.97	Heat shock protein beta-1 (HspB1) (28 kDa heat shock protein)			S
	NP_068572.1	-2.00439				DnaJ (Hsp40) homolog, subfamily C, member 12
Mn superoxide dismutase	NP_001019636.1		1.51684	-2.19207		Superoxide dismutase (EC 1.15.1.1)	up		AS
thioredoxin	NP_005774.2		1.51549	-1.70304		Thioredoxin domain-containing protein 9	up		AS
	NP_065835.2			2.22716		Thioredoxin domain-containing protein 16			S
	NP_057700.3			2.12765		Thioredoxin domain-containing protein 3			S
	NP_003320.2			-4.33863	-4.34	Thioredoxin
peroxiredoxin	NP_004896.1			-10.3482	-10.35	Peroxiredoxin-6	up
	NP_001230710.1				-1.64	Redox-regulatory protein FAM213A (Peroxiredoxin-like 2 )
glutathione-s- transferase	NP_665877.1			-1.76302		Glutathione transferase zeta 1	up
peroxidase	NP_056511.2			-2.33545	-2.34	Glutathione peroxidase 7	up
nitric-oxide synthesis	NP_001158229.1			-21.6996	-21.7	Carboxyl-terminal PDZ ligand of neuronal nitric oxide synthase protein	down		S
ER-associated degradation (ERAD) (GO)	NP_009057.1			-30.3799	-30.38	Transitional endoplasmic reticulum ATPase	up
calreticulin	NP_004334.1			-29.3784	-29.38	Calreticulin	up, down		S
ubiquitin E3 (ubiquitin-protein ligase)	NP_848545.1	1.7367		1.69001	-3.28	E3 ubiquitin-protein ligase MARCH3	up		S AS
	NP_878272.1	1.58756			10.02	E3 ubiquitin-protein ligase			S AS
	NP_071898.2	1.57985		1.55945	-1.53	E3 ubiquitin-protein ligase			S AS
	NP_064550.3	-1.58841		-2.21601		E3 ubiquitin-protein ligase RAD18
	NP_612144.1	-1.79063		1.52996		E3 ubiquitin-protein ligase DTX3L			S
	NP_001034200.1	-2.58976			-1.6	E3 ubiquitin-protein ligase TRIM71
	NP_055063.1		7.59936		4.49	E3 ubiquitin-protein ligase RBX1			S AS
	NP_079402.2		-1.53357			E3 ubiquitin-protein ligase RNF34
	NP_037394.2			3.24873		E3 ubiquitin-protein ligase MYLIP			S
	NP_872327.2			2.66549		E3 ubiquitin-protein ligase ZSWIM2			S
	NP_004553.2			2.25597		E3 ubiquitin-protein ligase parkin (Parkin)			S
	NP_061173.1			1.96286		E3 ubiquitin-protein ligase RBBP6			S
	NP_060469.4			-2.01297		E3 ubiquitin-protein ligase RNF31
	NP_005870.2			-2.0812		E3 ubiquitin-protein ligase TRAIP
	XP_006722826.1			-2.33545	1.55	E3 ubiquitin-protein ligase MARCH2			S
	NP_002929.1			-3.00317	-3	E3 ubiquitin-protein ligase RNF4
	NP_060603.2				1.81	E3 ubiquitin-protein ligase MSL2			S
	XP_005257603.2				1.6	E3 ubiquitin-protein ligase RNF213			S
	NP_001138597.1				1.59	E3 ubiquitin-protein ligase makorin-1			S
ubiquitin E2 (Ubiquitin-conjugating enzyme)	NP_057490.2	-1.6126		-1.98749		Ubiquitin-fold modifier-conjugating enzyme 1 (Ufm1-conjugating enzyme 1)	up
	XP_005265489.1	-1.72416				Ubiquitin-conjugating enzyme E2E 2
	NP_003339.1	-3.15938	2.14032	-11.0159	-2.45	Ubiquitin-conjugating enzyme E2 N			AS
	NP_003333.1		6.99941	-4.33862	-4.34	Ubiquitin-conjugating enzyme E2 G1			AS
	XP_005248668.1			-1.54752		Ubiquitin-like-conjugating enzyme ATG10
	NP_003334.2			-1.61691		Ubiquitin-conjugating enzyme E2 G2
	NP_055316.2			-1.97444		Ubiquitin-conjugating enzyme E2 S
	NP_008950.1			-4.00476	-4	Ubiquitin-conjugating enzyme E2 C (EC 2.3.2.23)
	NP_054895.1			-16.0456	-1.55	Ubiquitin-conjugating enzyme E2T (Putative), isoform CRA_a
	NP_071349.3				-1.52	(E3-independent) E2 ubiquitin-conjugating enzyme
prefoldin 2	NP_002615.2	3.55439		-1.66773		Prefoldin subunit 5 (C-Myc-binding protein Mm-1)	down		S
caspase	NP_116764.2	-1.57958		-1.70374		Caspase 2 apoptosis-related cysteine peptidase isoform 1	up
	NP_116758.1			-4.67248	-4.67	Caspase-10 (CASP-10)
proapoptotic Bcl-2 family: Bak, Bax	XP_011513081.1	-1.52245	-1.55043	-1.63887		BCL2-antagonist/killer 1 isoform 1	up
TNF receptor	NP_663777.1			2.31482		TNF receptor-associated factor 3	up		S
	NP_003832.2				1.87	Tumor necrosis factor receptor superfamily member 10C			S
autophagy-related protein	XP_005273196.1	-1.59223		-3.77698		Microtubule-associated proteins 1A/1B light chain 3C (Autophagy-related protein LC3 C)	down		AS
	NP_115903.1		17.7984			Microtubule-associated proteins 1A/1B light chain 3A (Autophagy-related protein LC3 A)
	NP_055739.2			1.70043		Beclin 1-associated autophagy-related key regulator (Barkor) (Autophagy-related protein 14-like protein) (Atg14L)
	NP_076990.4			1.64703		ATG9 autophagy related 9 homolog A (S. cerevisiae), isoform CRA_a
	NP_060444.3			1.61183		ATG16 autophagy related 16-like 1 (S. cerevisiae), isoform CRA_b
BTG (growth arrest)	NP_001722.1	-1.90848				Protein BTG1 (B-cell translocation gene 1 protein)	up
collagen	NP_612464.1		2.05442		1.95	Collagen triple helix repeat-containing protein 1 (Protein NMTC1)	up		S AS
	NP_078932.2			-1.60348		Procollagen galactosyltransferase 1 (Collagen beta(1-O)galactosyltransferase 1)
peroxidasin	NP_036425.1			-3.69992		Peroxidasin homolog (Melanoma-associated antigen MG50)	down		S
myosin 7,9	NP_000248.2	3.17023	7.32012	-99.8234	-11.27	Myosin-7 (Myosin heavy chain 7)	up		AS
	NP_001120651.2	-1.58851		-3.61213		Myosin VIIA, isoform CRA_a (Unconventional myosin-VIIa)
recombination repair protein 1	NP_660290.3	1.88353	1.67894	-6.90483	-1.68	Swi5-dependent recombination DNA repair protein 1 homolog (Meiosis protein 5 homolog)	up		AS
rad51	NP_002869.3		1.6477			DNA repair protein RAD51 homolog 4 (R51H3)	up		AS
	NP_478123.1			-2.1661		DNA repair protein RAD51 homolog 3
	XP_011520162.1			-5.72961		DNA repair protein RAD51 homolog 1
MutS protein	NP_002431.2	3.55439		-1.66773	4.79	MutS protein homolog 4 (hMSH4)	up		S AS
calcium channel	NP_821138.1	2.27719			3.25	Cation channel sperm-associated protein 3 (Ca(v)-like protein) (One-repeat calcium channel-like protein)	up		S AS
Acyl-CoA dehydrogenase	NP_000008.1		1.76288			Acyl-Coenzyme A dehydrogenase, C-2 to C-3 short chain (Mitochondrial short-chain specific acyl-CoA dehydrogenase)	up		AS
	NP_001120800.1			-1.64328		Medium-chain specific acyl-CoA dehydrogenase, mitochondrial (MCAD)
	NP_005318.3			-1.67137		Hydroxyacyl-coenzyme A dehydrogenase, mitochondrial (HCDH)
Mitochondrial ATP synthase	NP_001688.1	30.3754				ATP synthase subunit O, mitochondrial (Oligomycin sensitivity conferral protein) (OSCP)	down
	NP_006467.4	29.0983				ATP synthase subunit g, mitochondrial (ATPase subunit g)
	NP_001001975.1	2.72846	5.80589	-12.3513	-6.59	ATP synthase subunit delta, mitochondrial (F-ATPase delta subunit)			S
	NP_009031.1	-1.65964		-1.81883	-1.62	ATP synthase subunit e, mitochondrial (ATPase subunit e)			S AS
	NP_001002258.1	-20.203	3.22693		5.36	ATP synthase F(0) complex subunit C3, mitochondrial (ATP synthase lipid-binding protein)			AS
	NP_008817.1		8.19931			ATP synthase subunit epsilon, mitochondrial (ATPase subunit epsilon)
	NP_001003803.1		1.77611	-1.96287		ATP synthase subunit s, mitochondrial			S
	NP_001677.2			-1.61263		ATP synthase subunit beta, mitochondrial			S
	NP_001002031.1			-1.82606		ATP synthase F(0) complex subunit C2, mitochondrial (ATP synthase lipid-binding protein)			S
	NP_001003713.1			-3.00318	-3	ATP synthase subunit f, mitochondrial			S
mitochondrial electron transport chain (GO)	NP_001976.1	3.55439	15.3986	-7.00954	-7.01	Electron transfer flavoprotein subunit beta (Beta-ETF)	down		S
	XP_011509532.1	-2.2389	16.5244		1.87	NADH dehydrogenase (Ubiquinone) 1 beta subcomplex, 3, 12kDa, isoform CRA_a			AS
	NP_004159.2			-1.65432		Succinate dehydrogenase [ubiquinone] flavoprotein subunit, mitochondrial			S
	NP_002991.2			-2.01176		Succinate dehydrogenase [ubiquinone] iron-sulfur subunit, mitochondrial (Iron-sulfur subunit of complex II) (Ip)			S
oxidative phosphorylation (GO)	XP_005263481.1	2.2772	20.1981	-3.6709	-3.67	Protein deglycase DJ-1 (DJ-1) (Oncogene DJ1) (Parkinson disease protein 7)	up		AS
	NP_001155178.1	-1.5383				Frataxin, mitochondrial
	NP_005720.1	-2.2389	-2.2389	-129.871	-129.87	Peptidyl-prolyl cis-trans isomerase (PPIase)
	NP_005995.2		5.19958	-5.00635	-5.01	Cytochrome b-c1 complex subunit 6, mitochondrial (Complex III subunit 6)			AS
	NP_115716.1			-2.03266		Ubiquinol-cytochrome-c reductase complex assembly factor 2
Phosphoglucomutase	NP_002624.2			-1.514		Phosphoglucomutase-1 (PGM 1)(Glucose phosphomutase 1)	up
Enolase	NP_001229628.1	1.5995		1.75606		Enolase 4	up		S AS
cytochrome C	NP_001907.2			-2.01518		Cytochrome c1, heme protein, mitochondrial (Complex III subunit 4)	up
cytochrome P450	NP_899230.2	-1.62458	-1.90827	17.743		Cytochrome P450 26C1	up		S
	NP_057677.2		-1.57521	-1.74532	-2.06	24-hydroxycholesterol 7-alpha-hydroxylase (Cytochrome P450 39A1)
	XP_005254248.1			10.2086		Cytochrome P450, family 19, subfamily A, polypeptide 1, isoform CRA_a			S
	NP_006659.1			-2.53006	2.09	Cholesterol 24-hydroxylase (CH24H) (Cytochrome P450 46A1)
cytochrome b5	NP_085056.2	7.38598	12.9988	-8.34499	-3.04	Cytochrome b5 type B (Cytochrome b5 type B (Outer mitochondrial membrane), isoform CRA_a)	up		AS
	NP_653208.2			2.28234		Cytochrome b5 domain-containing protein 1			S
histone	NP_734466.1	3.86936	2.05441	-2.33545	3.04	Histone H2A type 1-A (Histone H2A/r)	up		AS
	NP_778224.1	1.58756	-2.2389	-2.36161	1.64	Histone H4			S AS
	NP_006518.1		2.15682	-5.00717		Stem-loop (Histone) binding protein, isoform CRA_d (cDNA FLJ35995 fis, clone TESTI2014979, highly similar to Histone RNA hairpin-binding protein)			AS
	NP_001005464.1		1.51849	1.83715		Histone H3.2 (Histone H3/m) (Histone H3/o)			S AS
	NP_005309.1			-1.69948	-1.53	Histone H1.0 (Histone H1') (Histone H1(0)) [Cleaved into: Histone H1.0, N-terminally processed]
NF-kB inhibitor	NP_001138435.1			-2.05087	-1.58	NF-kappa-B inhibitor-like protein 1 (Inhibitor of kappa B-like protein)	down		S
NOTCH signaling (GO)	NP_002396.2	-1.95535				Beta-1,3-N-acetylglucosaminyltransferase manic fringe	down		AS
	NP_001009994.1	-3.03769	-1.83497			Protein ripply2			AS
	NP_001013.1	-39.4061	-39.4061		28.06	40S ribosomal protein S19 (Ribosomal protein S19, isoform CRA_a)			AS
	NP_002720.1		1.60335			Hematopoietically-expressed homeobox protein HHEX
	NP_060372.2		-1.67263			Hypoxia-inducible factor 1-alpha inhibitor			AS
	NP_000281.2			276.421		Phosphoglycerate mutase 2 (BPG-dependent PGAM 2) (Muscle-specific phosphoglycerate mutase)
	NP_056477.1			1.67213		Intraflagellar transport protein 172 homolog
	NP_055816.2			-1.50692		Msx2-interacting protein (SMART/HDAC1-associated repressor protein) (SPEN homolog)			S
	NP_000021.1			-1.61485		Serine--pyruvate aminotransferase (SPT)			S
	NP_004055.1			-1.67643	-2.03	Cyclin-dependent kinase inhibitor 1B (Cyclin-dependent kinase inhibitor p27)			S
	NP_067043.2			-1.72114		Transcription factor Ovo-like 2 (hOvo2) (Zinc finger protein 339)			S
	NP_004441.1			-1.87272		Enhancer of rudimentary homolog			S
	NP_003059.1			-1.95811	-1.81	Zinc finger protein SNAI2 (Neural crest transcription factor Slug) (Protein snail homolog 2)			S
	NP_001268461.1			-2.33545	-2.34	Gamma-secretase subunit PEN-2 (Presenilin enhancer protein 2)			S
	NP_001004354.1			-2.80256	-1.83	Notch-regulated ankyrin repeat-containing protein			S
	NP_005421.1			-3.12044		Proto-oncogene Wnt-1 (Proto-oncogene Int-1 homolog)			S
	NP_001491.1			-9.01271	-9.01	GDP-mannose 4,6 dehydratase (EC 4.2.1.47) (GDP-D-mannose dehydratase) (GMD)			S
	XP_011510671.1			-9.01273	-9.01	Programmed cell death protein 10			S
	XP_011536323.1			-461.063		Probable E3 ubiquitin-protein ligase DTX3			S

## Sheet: S3
Table S3 – Summary of identified symbiosis genes in the treatments. Indicated in the table: reference, annotated protein name in the reference, process in the cell, HS annotation, fold change of the four treatments (28/31: temperature of exposure in 0C, AS: apo-symbiotic polyps, S: symbiotic polyps), annotated protein name, the trend in the reference (up/down-regulated/unique in S: symbiotic/AS: …
	Symbiosis genes (from literature)		HS code	28AS	31AS	28S	31S	protein name	gene name	trend in paper	correlation
Wolfowicz et al. 2016	thrombospondin (Brain-specific angiogenesis inhibitor 3)	phagocytosis	NP_003239.2	1.53942				Thrombospondin-4		down in S
	phosphatidylinositol-4, 5-bisphosphate 3-kinase	phagocytosis, cytoskeleton, PI3K-Atk signaling, FoxO signaling	NP_001238784.1			-7.00953	-7.01	Phosphoinositide 3-kinase regulatory subunit 5		down in S
	spectrin alpha	cytoskeleton	XP_011510441.1	1.69186	-1.846	-5.97581	2.31	SEC14 domain and spectrin repeat-containing protein 1 (Huntingtin-interacting protein-like protein)		down in S
	ankyrin (Ankyrin repeat domain-containing protein 17 OS=Mus musculus GN=Ankrd17 PE=1 SV=2)	cytoskeleton	NP_001155907.2	-1.51177			-1.73	Ankyrin repeat domain-containing protein 66		down in S
	ankyrin (Ankyrin repeat domain-containing protein 17 OS=Mus musculus GN=Ankrd17 PE=1 SV=2)	cytoskeleton	NP_057550.3	-1.72051				Ankyrin repeat domain-containing protein 39		down in S
	ankyrin (Ankyrin repeat domain-containing protein 17 OS=Mus musculus GN=Ankrd17 PE=1 SV=2)	cytoskeleton	NP_665803.2		1.97725			Ankyrin repeat and BTB/POZ domain-containing protein 2		down in S
	ankyrin (Ankyrin repeat domain-containing protein 17 OS=Mus musculus GN=Ankrd17 PE=1 SV=2)	cytoskeleton	NP_110443.3		-1.5761			Ankyrin repeat domain-containing protein 13C		down in S
	ankyrin (Ankyrin repeat domain-containing protein 17 OS=Mus musculus GN=Ankrd17 PE=1 SV=2)	cytoskeleton	XP_011541671.1		-1.8878	1.57501	1.68	Ankyrin repeat domain-containing protein 34B		down in S
	ankyrin (Ankyrin repeat domain-containing protein 17 OS=Mus musculus GN=Ankrd17 PE=1 SV=2)	cytoskeleton	XP_011507772.1			2.41832		Ankyrin repeat domain-containing protein 45		down in S
	ankyrin (Ankyrin repeat domain-containing protein 17 OS=Mus musculus GN=Ankrd17 PE=1 SV=2)	cytoskeleton	NP_001291298.1			1.59118		Ankyrin repeat domain-containing protein 60		down in S
	ankyrin (Ankyrin repeat domain-containing protein 17 OS=Mus musculus GN=Ankrd17 PE=1 SV=2)	cytoskeleton	NP_057550.3			-1.6619		Ankyrin repeat domain-containing protein 39		down in S
	Rho GTPase activating protein 5/ glucocorticoid receptor DNA binding	cytoskeleton	NP_001164.2			-1.5251		Rho GTPase-activating protein 5		down in S
	Arf-GAP with Rho-GAP domain, ANK repeat and PH domain-containing protein 2	endocytosis	NP_036419.3			-15.0222	-15.02	Arf-GAP with coiled-coil, ANK repeat and PH domain-containing protein 2		down in S
	mothers against decapentaplegic interacting protein (WD repeat and FYVE domain-containing protein 3)	endocytosis	NP_005576.3				-1.54	Mothers against decapentaplegic homolog 6 (MAD homolog 6)		down in S
	nuclear factor of kappa light polypeptide gene enhancer in B-cells 1 (Nuclear factor NF-kappa-B p105 subuni)	PI3K-Atk signaling	NP_003989.2				1.57	Nuclear factor NF-kappa-B p105 subunit (DNA-binding factor KBF1)		down in S
	Tensin (phosphatidylinositol-3,4,5-trisphosphate 3-phosphatase)	PI3K-Atk signaling, FoxO signaling	NP_954863.2			1.67072		Phosphatidylinositol 3,4,5-trisphosphate 3-phosphatase TPTE2		down in S
	Serine/threonine-protein kinase (polo-like kinase 1 )	FoxO signaling	NP_005021.2			-9.01268	-9.01	Serine/threonine-protein kinase PLK1 (EC 2.7.11.21) (Polo-like kinase 1)		down in S
Lehnert et al. 2014	peroxidasin-related protein 1	response to oxidative stress	NP_036425.1			-3.69992		Peroxidasin homolog (EC 1.11.1.7) (Melanoma-associated antigen MG50)		down in S
	soluble guanylate cyclase 88E	response to oxidative stress	NP_000848.1			-2.92688		Guanylate cyclase soluble subunit beta-1 (GCS-beta-1)		up in S
	mannan-binding lectin serin peptidase 1	inglammation, tissue remodelingm response to wounding	XP_011538118.1			-3.6709	-3.67	Mannose-binding protein C (MBP-C) (Collectin-1)		down in S
	phospholipase a2	inglammation, tissue remodelingm response to wounding	NP_000919.1		-1.75178	1.60355	1.65	Phospholipase A2 (Group IB phospholipase A2) (Phosphatidylcholine 2-acylhydrolase 1B)		down in S
	vanin-I	inglammation, tissue remodelingm response to wounding	NP_004657.2		-1.61976			Pantetheinase (Pantetheine hydrolase) (Tiff66) (Vascular non-inflammatory molecule 1) (Vanin-1)		up in S
	hepatocyte nuclear factor 4	inglammation, tissue remodelingm response to wounding	NP_004124.4			1.5396		Hepatocyte nuclear factor 4 gamma		up in S
	hepatocyte nuclear factor 5	inglammation, tissue remodelingm response to wounding	XP_011515822.1				-1.51	Hepatocyte nuclear factor 4-gamma (HNF-4-gamma) (Nuclear receptor subfamily 2 group A member 2)		up in S
	apoptosis-inducing factor 1	apoptosis, cell death	NP_004751.2			-2.08516		Serine/threonine-protein kinase 17A (DAP kinase-related apoptosis-inducing protein kinase 1)		down in S
	TNF receptor-associated factor 3	apoptosis, cell death	NP_663777.1			2.31482		TNF receptor-associated factor 3(CAP-1) (CD40 receptor-associated factor 1)		up in S
	growth arrest and dna damage-inducible protein	apoptosis, cell death	NP_001915.1				1.71	Growth arrest and DNA damage-inducible protein GADD45 alpha		up in S
	ribonucleoside-diphosphate reductase	apoptosis, cell death	NP_001024.1			-8.20068	-1.53	Ribonucleoside-diphosphate reductase large subunit		up in S
Clinton et al. 2016	cytochrome P450	lipid transport and metabolism	NP_899230.2	-1.62458	-1.90827	17.743		Cytochrome P450 26C1		unique in S
	cytochrome P451	lipid transport and metabolism	XP_005254248.1			10.2086		Cytochrome P450, family 19, subfamily A, polypeptide 1, isoform CRA_a		unique in S
	perilipin-related protein	lipid transport and metabolism	XP_005254991.1	2.44324	20.0079	-23.7025	-5.28	Perilipin-1 (Lipid droplet-associated protein)		unique in S
	perilipin-related protein	lipid transport and metabolism	NP_005808.3	-1.52723	9.43035	-15.0222	-3.05	Perilipin-3 (47 kDa mannose 6-phosphate receptor-binding protein)		unique in S
	ammonium transporter	nitrogen transport and metabolism	NP_057405.1	-1.70306	-2.11426	-2.82135		Ammonium transporter Rh type C (Rh glycoprotein kidney)		unique in S
	ammonium transporter	nitrogen transport and metabolism	NP_000315.2			-23.035	-23.03	Ammonium transporter Rh type A (Erythrocyte membrane glycoprotein Rh50)		unique in S
	saccharopine dehydrogenase-like oxireductase	nitrogen transport and metabolism	NP_057086.2			1.72639		Saccharopine dehydrogenase-like oxidoreductase		unique in S
	aldehyde dehydrogenase	na	NP_699160.2			-1.60914		Aldehyde dehydrogenase family 16 member A1		unique in S
	aldehyde dehydrogenase	na	NP_072090.1			-1.64067		Aldehyde dehydrogenase family 8 member A1		unique in S
	glutamine synthetase	nitrogen transport and metabolism	NP_001028216.1			-2.93769	-1.73	Glutamine synthetase		up in S
	chymotrypsin CTRB1	proteases and chitinases	NP_254275.1	-2.02412				Chymotrypsin-like elastase family member 2A		unique in AS
	4-hydroxyphenylpyruvate dioxygenase	tyrosine metabolism	NP_116145.1			-2.06243		4-hydroxyphenylpyruvate dioxygenase-like protein		unique in AS
	methyltransferase-like protein	na	NP_689850.2	-1.78674	-1.82141			Methyltransferase-like protein 7B		unique in AS
	methyltransferase-like protein	na	NP_001036694.1		-1.75177	-2.94697		Methyltransferase-like protein 12, mitochondrial
	methyltransferase-like protein	na	NP_001116836.1			127.409		Methyltransferase-like protein 24
	methyltransferase-like protein	na	XP_006713033.1				1.65	Methyltransferase-like protein 6
	phenylalanine hydroxylase	tyrosine metabolism	NP_000268.1		6.32524	-22.3672	-3.59	Phenylalanine hydroxylase, isoform CRA_a		up in AS
	regucalcin	na	NP_004674.1	-1.74254	-1.88477			Regucalcin (RC) (Gluconolactonase) (GNL)		up in AS
	betaine aldehyde dehydrogenase	response to oxidative stress	NP_001188306.1		1.63017	-1.80891		Alpha-aminoadipic semialdehyde dehydrogenase (Alpha-AASA dehydrogenase)		up in AS
	major vault protein	na	NP_005106.2			-81.4609	-81.46	Major vault protein (MVP) (Lung resistance-related protein)		up in AS
	superoxide dismutase (cu-Zn)	response to oxidative stress	NP_000445.1	-1.56134		-1.64302		Superoxide dismutase [Cu-Zn] (EC 1.15.1.1) (Superoxide dismutase 1) (hSod1)		up in AS
Meyer and Weis 2012	thrombospondin 1	pattern recognition	NP_694957.3			-5.82825	-1.76	Somatomedin-B and thrombospondin type-1 domain-containing protein (RPE-spondin)
	vitamin K epoxide reductase	cell adhesion	NP_775788.2	-1.80811				cDNA FLJ76587, highly similar to Homo sapiens vitamin K epoxide reductase complex, subunit 1-like 1
	NADPH oxidase	vasicular trafficking	NP_056533.1			-1.54103	1.54	NADPH oxidase 3 (EC 1.6.3.-) (Mitogenic oxidase 2)
	vacuolar H+ ATPase	vasicular trafficking	NP_569730.1		11.7989		1.87	V-type proton ATPase subunit G 2 (V-ATPase subunit G 2)
	vacuolar H+ ATPase	vasicular trafficking	NP_004038.1			-1.589		V-type proton ATPase 21 kDa proteolipid subunit
	TGFβ	apoptosis, cell death	NP_001165644.1	-2.52089	-2.13912			Cysteine/serine-rich nuclear protein 3 (CSRNP-3) (Protein FAM130A2)
	aquaporin	nutrient and metabolite transport	NP_004916.1				-1.6	Aquaporin-3 (AQP-3) (Aquaglyceroporin-3)
	ABC transporters	nutrient and metabolite transport	NP_036221.2			2.12873		ATP-binding cassette sub-family B member 10, mitochondrial
	peroxiredoxin	response to oxidative stress	NP_004896.1			-10.3482	-10.35	Peroxiredoxin-6 (EC 1.11.1.15) (1-Cys peroxiredoxin)
	glutathione peroxidase	response to oxidative stress	NP_056511.2			-2.33545	-2.34	Glutathione peroxidase 7 (GPx-7) (GSHPx-7)
	γ-glutamylcysteine synthetase	response to oxidative stress	NP_002052.1	-1.52935	-1.54389			Glutamate--cysteine ligase regulatory subunit (GCS light chain) (Gamma-ECS regulatory subunit)
Mohamed et al. 2016	glycoprotein_C9orf135	pattern recognition, cell adhesion, vesicle trafficking	NP_001010940.1			2.85638		Uncharacterized protein C9orf135	C9orf135	down in S
	RERG	pattern recognition, cell adhesion, vesicle trafficking	NP_116307.1			4.50815	1.8	RAS-like, estrogen-regulated, growth inhibitor, isoform CRA_a	RERG hCG_24417	up in S
	H4	transcriptional control, cell cycle regulation	NP_778224.1	1.58756	-2.2389	-2.36161	1.64	Histone H4	HIST1H4L HIST1H4H HIST1H4J hCG_1640981	down in S
	CHUR	transcriptional control, cell cycle regulation	NP_001190992.1	-1.90973			-1.61	Churchill domain containing 1, isoform CRA_b	CHURC1 hCG_41682	down in S
	SOX14	transcriptional control, cell cycle regulation	NP_004180.1		2.09534	-3.17352		Transcription factor SOX-14 (Protein SOX-28)	SOX14 SOX28	down in S
	H2A	transcriptional control, cell cycle regulation	NP_734466.1	3.86936	2.05441	-2.33545	3.04	Histone H2A type 1-A (Histone H2A/r)	HIST1H2AA H2AFR	down in S
	FGF18	transcriptional control, cell cycle regulation	NP_003853.1			-2.86566		Fibroblast growth factor 18 (FGF-18) (zFGF5)	FGF18 UNQ420/PRO856	up in S
	KLF5	transcriptional control, cell cycle regulation	NP_001273747.1			-2.48375	-1.54	Krueppel-like factor 5 (Basic transcription element-binding protein 2)	KLF5 BTEB2 CKLF IKLF	up in S
	HIRA	transcriptional control, cell cycle regulation	NP_003316.3	2.00964	1.50329			Protein HIRA (TUP1-like enhancer of split protein 1)	HIRA DGCR1 HIR TUPLE1	up in S
	BIRC5	immunity, apoptosis, stress response	NP_001159.2	-1.54803	1.80317	-2.8622		Baculoviral IAP repeat-containing protein 5	BIRC5	down in S
	PEN2	immunity, apoptosis, stress response	NP_001268461.1			-2.33545	-2.34	Gamma-secretase subunit PEN-2 (Presenilin enhancer protein 2)	PSENEN PEN2 MDS033	down in S
